# Supplementary material for: Characterisation of a Novel Acetyl Xylan Esterase (BaAXE) Screened from the Gut Microbiota of the Common Black Slug (Arion ater)
Source: Molecules. 2022 May 7;27(9):2999. doi: 10.3390/molecules27092999 (PMC9104356; doi:10.3390/molecules27092999)
Supplement: Supplementary file 1 [file molecules-27-02999-s001.zip]

Archive with 1 entries (1 files):
- molecules-1683451-supplementary.pdf
